# Supplementary material for: Cryo-EM structure of cadmium-bound human ABCB6
Source: Commun Biol. 2024 May 31;7:672. doi: 10.1038/s42003-024-06377-1 (PMC11143254; doi:10.1038/s42003-024-06377-1)
Supplement: Supplementary file 4 — Supplementary Data 1 [file 42003_2024_6377_MOESM4_ESM.xlsx]

## Sheet: Fig. 1a
The data represent means ± standard error of the mean (SEM) of at least three measurements of two different batches preparation.
The P value was calculated by a two-sided unpaired t-test and adjusted using Welch’s correction method.
		ATPase activity			Plotted			p-value
Heavy metal species (800 μM)	GSH (+/-)	I	II	III	Avrg	SD	SEM	vs. Basal, GSH(-)	vs. Basal, GSH(+)	vs. Cd(II), GSH(-)
no metal	-	24.8452	23.8987	18.2395	22.3278	3.57204	2.06232	-	0.106383	0.0569735
no metal	+	25.2987	27.4677	31.9832	28.2499	3.41022	1.96889	0.106383	-	0.0127173
Cd(II)	-	6.21129	15.0648	15.9916	12.4226	5.39906	3.11715	0.0569735	0.0127173	-
Cd(II)	+	48.4283	51.9974	58.6622	53.0293	5.19437	2.99897	0.00108172	0.00230458	0.000717412
As(III)	-	11.3381	25.0029	27.4677	21.2696	8.68877	5.01646	0.85482	0.264921	0.208504
As(III)	+	9.0113	28.2564	26.6987	21.3221	10.6899	6.17182	0.884668	0.345138	0.267485
Ca(II)	-	9.16905	25.1409	23.6029	19.3043	8.811	5.08704	0.611082	0.176358	0.312951
Ca(II)	+	8.55778	30.2677	29.4987	22.7747	12.3182	7.11194	0.954765	0.499322	0.253337
Ni(II)	-	9.78032	14.2958	15.8339	13.3033	3.14645	1.8166	0.0303966	0.00505941	0.819147
Ni(II)	+	7.31552	15.9916	19.1071	14.1381	6.11041	3.52785	0.115571	0.0250557	0.734003
Zn(II)	-	5.75777	8.55778	9.14933	7.82162	1.81166	1.04596	0.00329597	0.000787619	0.234284
Zn(II)	+	4.67326	9.83947	10.4705	8.32773	3.18055	1.83629	0.00713053	0.00177907	0.320949
Co(II)	-	8.85355	15.3015	15.3409	13.1653	3.73414	2.15591	0.0372537	0.00666789	0.854189
Co(II)	+	8.55778	16.2282	15.0451	13.277	4.12959	2.38422	0.0454202	0.00838611	0.838296
Hg(II)	-	15.3803	21.5719	23.0902	20.0142	4.08418	2.358	0.501165	0.0551733	0.124049
Hg(II)	+	7.31552	19.955	18.3972	15.2226	6.89188	3.97903	0.188063	0.0426263	0.609121

## Sheet: Fig. 1b
The data represent means ± standard deviation (SEM) of three measurements of same batch preparation.
		ATPase activity			Plotted
Cd(II) concentration (μM)	GSH (+/-)	I	II	III	Avrg	SD	SEM
0	-	24.0402	23.8895	25.0953	24.3417	0.656984	0.37931
100	-	24.7562	24.6996	24.5112	24.6557	0.128243	0.0740413
200	-	35.0241	35.1372	37.6994	35.9536	1.51302	0.873544
300	-	48.1935	51.6224	53.2427	51.0195	2.57802	1.48842
400	-	59.7426	60.1194	60.1194	59.9938	0.217549	0.125602
500	-	63.6991	60.873	66.5251	63.6991	2.82604	1.63162
600	-	67.4671	66.3367	66.1483	66.6507	0.713282	0.411814
700	-	68.4091	68.4091	69.1627	68.6603	0.435098	0.251204
800	-	67.712	62.9831	66.5251	65.7401	2.46025	1.42043
0	+	22.4011	22.3446	26.9039	23.8832	2.61618	1.51045
100	+	22.2881	21.3272	22.062	21.8924	0.502369	0.290043
200	+	20.7809	21.2707	19.933	20.6615	0.676766	0.390731
300	+	23.946	22.8721	21.2895	22.7026	1.33633	0.771533
400	+	24.8127	22.7214	23.8141	23.7827	1.04599	0.603903
500	+	24.3417	25.6793	23.0794	24.3668	1.30016	0.750649
600	+	19.6504	19.9707	20.7243	20.1152	0.551327	0.318309
700	+	19.7823	20.0084	21.1388	20.3098	0.726757	0.419593
800	+	21.9678	21.0823	20.4417	21.1639	0.766301	0.442424

## Sheet: Fig. 1c
The data represent means ± standard deviation (SEM) of three measurements of two different batches of cell culture.
		% Cytotoxicity			Plotted
Target protein	Cd(II) concentration (μM)	I	II	III	Avrg	SD	SEM
WT	0	64.4	111.5	124.1	100	31.4676	18.1678
	5	77.8	115.8	94.1	95.9	19.0638	11.0065
	7.5	72.4	76	61.5	69.9667	7.55006	4.35903
	10	63.3	17	47	42.4333	23.4854	13.5593
	15	39.8	50.7	25.3	38.6	12.7424	7.35686
	50	28.2	40.9	50.7	39.9333	11.2811	6.51315
E752Q	0	111.8	87.3	100.9	100	12.2748	7.08684
	5	83.9	89.3	66.1	79.7667	12.1397	7.00888
	7.5	56.5	38.7	52.8	49.3333	9.39273	5.42289
	10	34.1	23.9	7.5	21.8333	13.4199	7.74797
	15	5.2	5.2	4.5	4.96667	0.404145	0.233333
	50	9.5	7.5	6.8	7.93333	1.40119	0.808977

## Sheet: Fig. 1d
Each datum is the mean ± standard deviation (SD) of at least three independent experiments using the same batch of protein.
		Fnorm [‰]									Fnorm [‰]
Target protein	Cd(II) concentration (mM)	I	II	III	FNorm Avrg [‰]	DFNorm Avrg [‰]	SD		Target protein	Cd(II) concentration (mM)	I	II	III	FNorm Avrg [‰]	DFNorm Avrg [‰]	SD
hABCB6core - WT	62.5	922.974	922.371	926.055	923.8	40.8161	1.97561		hABCB6core - Q501A	62.5	899.682	898.407	923.134	907.074	13.0849	13.9226
	31.25	920.013	921.437	919.93	920.46	37.8116	0.84702			31.25	901.818	914.689	896.123	904.21	10.221	9.51142
	15.625	920.937	919.834	919.478	920.083	38.3504	0.760947			15.625	916.274	911.793	908.214	912.094	18.1047	4.03836
	7.8125	918.052	918.372	918.152	918.192	36.3868	0.163798			7.8125	910.568	909.953	908.934	909.818	15.8291	0.82527
	3.90625	915.564	918.744	916.056	916.788	35.0995	1.71167			3.90625	916.515	906.065	904.22	908.934	14.9446	6.63047
	1.95312	916.462	915.436	917.549	916.482	34.6339	1.0569			1.95312	898.962	903.342	900.316	900.873	6.88418	2.24217
	0.976562	907.919	905.345	910.674	907.979	28.7014	2.66495			0.976562	902.048	898.734	902.417	901.066	7.07739	2.02796
	0.488281	895.966	896.959	898.827	897.251	19.2142	1.45247			0.488281	892.571	888.269	898.682	893.174	-0.815188	5.23293
	0.244141	889.26	890.415	892.672	890.782	12.1333	1.73512			0.244141	891.954	888.437	896.688	892.359	-1.62964	4.14022
	0.12207	885.949	885.696	885.329	885.658	6.41783	0.311665			0.12207	894.147	888.932	897.24	893.44	-0.5494	4.19912
	0.0610352	883.254	883.874	882.039	883.055	3.46787	0.933616			0.0610352	895.119	893.534	892.45	893.701	-0.287991	1.34258
	0.0305176	882.748	882.164	879.264	881.392	1.64355	1.86588			0.0305176	888.247	891.578	894.637	891.487	-2.50164	3.19581
	0.0152588	883.006	883.228	882.472	882.902	1.9012	0.388402			0.0152588	895.253	895.468	892.184	894.302	-0.270196	1.83711
	0.00762939	884.143	882.811	879.675	882.209	1.2878	2.2939			0.00762939	898.39	899.213	894.328	897.31	3.3211	2.61549
	0.0038147	882.871	881.784	880.553	881.736	0.814475	1.15992			0.0038147	895.024	902.543	891.808	896.459	2.46949	5.50925
	0.00190735	881.607	882.255	882	881.954	1.03259	0.326351			0.00190735	899.464	896.675	894.661	896.933	2.944	2.41172
		Fnorm [‰]									Fnorm [‰]
Target protein	Cd(II) concentration (mM)	I	II	III	FNorm Avrg [‰]	DFNorm Avrg [‰]	SD		Target protein	Cd(II) concentration (mM)	I	II	III	FNorm Avrg [‰]	DFNorm Avrg [‰]	SD
hABCB6core - E752Q	62.5	912.656	907.457	904.902	908.338	24.9466	3.95168		hABCB10core - WT	62.5	902.399	901.54	901.878	901.939	13.0538	0.432613
	31.25	907.701	905.927	912.486	908.704	25.3127	3.39255			31.25	897.801	898.939	903.593	900.111	11.226	3.06876
	15.625	914.791	897.225	913.456	908.491	25.0988	9.77895			15.625	898.69	895.885	897.112	897.229	8.34401	1.40626
	7.8125	911.638	910.332	902.303	908.091	24.6993	5.05508			7.8125	896.231	892.071	892.165	893.489	5.26584	2.37558
	3.90625	919.648	909.894	916.958	915.5	32.1081	5.03809			3.90625	894.845	899.054	893.778	895.893	7.00752	2.78969
	1.95312	908.414	915.359	913.355	912.376	28.9841	3.57463			1.95312	904.136	890.974	891.05	895.386	6.50142	7.57732
	0.976562	904.583	909.851	913.579	909.338	25.9458	4.51976			0.976562	890.134	888.647	891.532	890.104	1.21912	1.44262
	0.488281	908.116	904.91	906.797	906.608	23.2158	1.61152			0.488281	887.786	888.365	891.7	889.284	0.398452	2.11235
	0.244141	896.467	895.028	904.573	898.689	15.2977	5.14575			0.244141	890.229	888.862	888.994	889.362	0.476616	0.753806
	0.12207	888.74	886.11	894.04	889.63	6.23818	4.03941			0.12207	891.778	889.12	889.086	889.995	1.1096	1.54456
	0.0610352	886.669	886.737	889.247	887.551	4.15945	1.46934			0.0610352	890.08	889.038	887.423	888.847	-0.0378847	1.33881
	0.0305176	885.984	884.733	897.075	889.264	5.87201	6.79314			0.0305176	889.267	887.928	889.691	888.962	0.0766583	0.920176
	0.0152588	880.942	880.064	887.518	882.841	-0.550745	4.07373			0.0152588	886.893	889.112	889.906	888.637	-0.882777	1.56186
	0.00762939	879.114	881.645	883.523	881.427	-1.96452	2.21213			0.00762939	887.062	887.566	889.521	888.05	-0.835226	1.29915
	0.0038147	886.411	886.359	889.818	887.529	4.13735	1.98215			0.0038147	890.921	887.703	889.182	889.269	0.383821	1.61045
	0.00190735	880.167	886.343	892.689	886.4	3.00775	6.26128			0.00190735	888.162	888.591	889.383	888.712	-0.172819	0.619399

## Sheet: Fig. 1e
The data represent means ± standard error of the mean (SEM) of at least three measurements of two different batches preparation.
The P value was calculated by a two-sided unpaired t-test and adjusted using Welch’s correction method.
	ATPase activity			Plotted			p-value
Ligands (1 mM)	I	II	III	Avrg	SD	SEM	vs. Basal
Basal	24.2562	21.7707	22.0814	22.7028	1.35428	0.781893	-
GSH only	23.4701	21.1681	23.6894	22.7759	1.3967	0.806384	0.951245
GSSG only	24.676	25.0048	29.0609	26.2472	2.44222	1.41002	0.0928198
GSH	61.5394	61.9167	61.5838	61.6799	0.206202	0.119051	1.01442e-06
PC2	64.6463	56.879	56.2576	59.261	4.67418	2.69864	0.000201325
PC3	29.2273	35.4412	35.7519	33.4735	3.68054	2.12496	0.00892584
GSSG	16.4889	14.3141	14.0034	14.9355	1.35428	0.781893	0.00216373
OPT	12.1392	15.8675	13.6927	13.8998	1.87277	1.08124	0.00273486
DTT	23.3242	23.5905	21.4156	22.7768	1.18627	0.684894	0.946681
TCEP	17.9758	17.9092	17.0659	17.6503	0.507198	0.292831	0.00376304

## Sheet: Fig. 4e
The data represent means ± standard error of the mean (SEM) of at least three measurements of two different batches preparation.
The P value was calculated by a two-sided unpaired t-test and adjusted using Welch’s correction method.
		ATPase activity								Plotted			p-value
ABCB6 mutants	Cd(II):GSH (+/-)	I	II	III	IV	V	VI	VII	VIII	Avrg	SD	SEM	vs. WT, Cd(II):GSH(-)
WT	-	27.0422	29.329	27.6121	-	-	-	-	-	27.9944	1.19035	0.687248	-
WT	+	78.9728	64.2112	68.2104	-	-	-	-	-	70.4648	7.63469	4.40789	0.000679677
R435A	-	58.4718	55.0151	74.5589	64.9864	66.3159	65.3587	-	-	64.1178	6.79527	2.77416	4.78865e-05
R435A	+	57.1157	46.7721	72.8305	57.1157	59.4291	59.9875	-	-	58.8751	8.35429	3.41062	0.00046286
R439A	-	43.0525	42.4669	45.5901	-	-	-	-	-	43.7032	1.6602	0.958517	0.000183711
R439A	+	44.2237	39.3436	45.5901	-	-	-	-	-	43.0525	3.28386	1.89594	0.0017194
N498A	-	67.672	44.8576	69.1877	45.6288	45.8149	47.7294	-	-	53.4817	11.6272	4.74677	0.00806679
N498A	+	50.2289	40.0714	54.4301	41.0287	41.4009	41.2148	-	-	44.7291	6.05263	2.47097	0.00251044
Q501A	-	27.2283	25.1277	26.2711	23.2132	25.3139	25.1277	-	-	25.3803	1.3444	0.548847	0.0250847
Q501A	+	18.7993	20.8999	20.3415	19.3842	17.6559	24.5427	-	-	20.2706	2.38493	0.973643	0.00129813
N545A	-	23.9843	21.4849	26.2711	28.5579	27.2283	26.8561	-	-	25.7304	2.56403	1.04676	0.199226
N545A	+	41.4009	41.2148	48.5005	43.3154	44.6715	48.6866	-	-	44.6316	3.32438	1.35717	7.98355e-05
W546A	-	36.9159	31.509	35.8345	28.4053	26.5272	30.4659	-	-	31.6096	4.08468	1.66756	0.18861
W546A	+	31.7793	32.5903	36.6456	27.075	27.8314	30.1007	45.3076	46.4553	34.7231	7.50181	2.65229	0.168643
T549A	-	15.5286	14.8454	14.6501	-	-	-	-	-	15.008	0.461254	0.266305	6.09378e-05
T549A	+	12.3077	12.4053	11.9173	-	-	-	-	-	12.2101	0.258233	0.149091	2.333e-05
R552A	-	90.8587	84.1313	93.5177	74.5589	70.1449	70.331	-	-	80.5904	10.3521	4.22624	6.2752e-05
R552A	+	105.403	100.803	115.003	71.1021	75.5161	70.916	-	-	89.7906	19.5446	7.97904	0.0011396

## Sheet: Supplementary Fig. 1
The data represent means ± standard error of the mean (SEM) of three measurements of same batch preparation.
The P value was calculated by a two-sided unpaired t-test and adjusted using Welch’s correction method.
		ATPase activity			Plotted			p-value
Target protein	Ligands	I	II	III	Avrg	SD	SEM	vs. WT basal	vs. E752Q basal
WT	basal	24.8452	23.8987	18.2395	22.3278	3.57204	2.06232	-	0.00574956
WT	Cd(II):GSH	48.4283	51.9974	58.6622	53.0293	5.19437	2.99897	0.00108172	0.000154019
E752Q	basal	11.0658	10.953	11.5273	11.1821	0.304289	0.175681	0.00574956	-
E752Q	Cd(II):GSH	10.6966	10.4402	10.8607	10.6659	0.211922	0.122353	0.00484993	0.0734637
